# Supplementary material for: Effectiveness and protection duration of Covid-19 vaccines and previous infection against any SARS-CoV-2 infection in young adults
Source: Nat Commun. 2022 Jul 8;13:3946. doi: 10.1038/s41467-022-31469-z (PMC9263799; doi:10.1038/s41467-022-31469-z)
Supplement: Supplementary file 4 — Source Data [file 41467_2022_31469_MOESM4_ESM.zip]

Archive with 14 entries (14 files):
- Figure1.csv
- Figure1.pdf
- Figure1.R
- Figure2.csv
- Figure2.pdf
- Figure2.R
- FigureS1.pdf
- FigureS2.pdf
- FigureS3.csv
- FigureS3.pdf
- FigureS3.R
- README.docx
- Simulated_IncreasedHR.R
- Simulated_Table2.R
