# Supplementary material for: Effectiveness and protection duration of Covid-19 vaccines and previous infection against any SARS-CoV-2 infection in young adults
Source: Nat Commun. 2022 Jul 8;13:3946. doi: 10.1038/s41467-022-31469-z (PMC9263799; doi:10.1038/s41467-022-31469-z)
Supplement: Supplementary file 4 — Source Data [file 41467_2022_31469_MOESM4_ESM.zip › Figure1.csv]

point	lower	upper	status	Manufacturer
0.661930357065179	0.622870279837227	0.696944904197028	Vaccinated w/out previous infection	All manufacturers
0.748631323614562	0.696589153665508	0.791747024764869	Vaccinated w/out previous infection	mRNA-1273
0.645326148044345	0.596258881682574	0.688430195603308	Vaccinated w/out previous infection	BNT162b2
0.372267807232501	0.188677145162347	0.514314550012841	Vaccinated w/out previous infection	Ad26.COV2.S
0.950385406011601	0.921280517379088	0.968729368452686	Vaccinated w/ previous infection	All manufacturers
0.942995121585775	0.882817488041249	0.972269273727769	Vaccinated w/ previous infection	mRNA-1273
0.945333721537251	0.902014953465692	0.969501448367221	Vaccinated w/ previous infection	BNT162b2
0.984929579995482	0.75746313967444	0.999063575083772	Vaccinated w/ previous infection	Ad26.COV2.S
0.729203103077988	0.660951903891598	0.783715171315562	Previous infection w/out vaccination	Previous infection
