# Supplementary material for: Effectiveness and protection duration of Covid-19 vaccines and previous infection against any SARS-CoV-2 infection in young adults
Source: Nat Commun. 2022 Jul 8;13:3946. doi: 10.1038/s41467-022-31469-z (PMC9263799; doi:10.1038/s41467-022-31469-z)
Supplement: Supplementary file 4 — Source Data [file 41467_2022_31469_MOESM4_ESM.zip › Figure1.R]

plot.data = read.csv("Figure1.csv", header = T)

plot.data$status = factor(plot.data$status, levels = c("Vaccinated", "Vaccinated w/out previous infection", 
                                                             "Vaccinated w/ previous infection",
                                                             "Previous infection w/out vaccination"))

plot.data$Manufacturer = factor(plot.data$Manufacturer, levels = c("All manufacturers", "mRNA-1273", "BNT162b2", 
                                                                         "Ad26.COV2.S","Previous infection"))

p1 = ggplot(plot.data, 
            aes(x = status, y=point*100, ymin=lower*100, ymax=upper*100, 
                color=factor(Manufacturer))) +
    geom_pointrange(position = position_dodge(width = 0.5), shape = 15) + 
    #facet_wrap(~Affiliation) +
    theme_bw() + 
    scale_color_manual(values = c("black", "#F8766D", "#00BA38", "#619CFF", "grey50")) + 
    xlab("Protection Status") +
    ylab("Protection (%)") + 
    labs(color = "Manufacturer") + 
    theme(legend.title = element_text(size = 12),
          legend.text = element_text(size=12),
          axis.text.x = element_text(size=12),
          axis.text.y = element_text(size=12),
          axis.title.x = element_text(size=12),
          axis.title.y = element_text(size=12),
          legend.key.size = unit(1, 'cm'))

#pdf("Figure1.pdf", width = 12, height = 7)
p1
#dev.off()
