# Supplementary material for: Effectiveness and protection duration of Covid-19 vaccines and previous infection against any SARS-CoV-2 infection in young adults
Source: Nat Commun. 2022 Jul 8;13:3946. doi: 10.1038/s41467-022-31469-z (PMC9263799; doi:10.1038/s41467-022-31469-z)
Supplement: Supplementary file 4 — Source Data [file 41467_2022_31469_MOESM4_ESM.zip › Figure2.csv]

month	point	lower	upper	Manufacturer
0	0.83185378738775	0.779253746371611	0.871920142013192	Both manufacturers
1	0.800755872968423	0.753474052176008	0.838969396499723	Both manufacturers
2	0.763906533844325	0.722958299732298	0.798802401560704	Both manufacturers
3	0.720242068903908	0.684052765575821	0.752286168436307	Both manufacturers
4	0.668502050117897	0.628473300078549	0.70421805270181	Both manufacturers
5	0.607192938747137	0.547247432855249	0.659201518517774	Both manufacturers
6	0.534544972525511	0.436813411201522	0.615316864942607	Both manufacturers
0	0.888881915708101	0.812115961861846	0.934282716195282	mRNA-1273
1	0.861499031081006	0.791828947107091	0.907852133498272	mRNA-1273
2	0.827368168613229	0.767298945994989	0.871931180821773	mRNA-1273
3	0.784826420778464	0.733843496433343	0.826043442205757	mRNA-1273
4	0.73180108892389	0.677307069127903	0.777092557596429	mRNA-1273
5	0.665708698239603	0.576317384456761	0.736239651255513	mRNA-1273
6	0.58332912693688	0.418552490503504	0.701409648121935	mRNA-1273
0	0.801658611656743	0.731256487846381	0.853617651958631	BNT162b2
1	0.768004764248363	0.705655354624019	0.817147040868679	BNT162b2
2	0.728640654071093	0.675319563039857	0.773205015638181	BNT162b2
3	0.682597384448898	0.635894310190141	0.723309953186145	BNT162b2
4	0.62874165983185	0.577621754312835	0.673674587761568	BNT162b2
5	0.565747891191468	0.49043690803173	0.629928271931438	BNT162b2
6	0.492065568360705	0.37107590773967	0.589779768306378	BNT162b2
