# Supplementary material for: Effectiveness and protection duration of Covid-19 vaccines and previous infection against any SARS-CoV-2 infection in young adults
Source: Nat Commun. 2022 Jul 8;13:3946. doi: 10.1038/s41467-022-31469-z (PMC9263799; doi:10.1038/s41467-022-31469-z)
Supplement: Supplementary file 4 — Source Data [file 41467_2022_31469_MOESM4_ESM.zip › Figure2.R]

plot.data = read.csv("Figure2.csv", header = T)

plot.data$Manufacturer = factor(plot.data$Manufacturer, levels=c("Both manufacturers","mRNA-1273", "BNT162b2"))

p1 = ggplot(plot.data, aes(x = month, y = point*100, group = Manufacturer)) +     
    geom_point(aes(color = Manufacturer),size=3) +
    geom_line(aes(color = Manufacturer),size=1) +
    geom_errorbar(aes(ymin = lower*100, ymax = upper*100,color = Manufacturer), width = .075, size = 1) + 
    ylim(0,100) + 
    scale_color_manual(values = c("black","#F8766D", "#00BA38")) +
    scale_x_continuous(breaks=0:6) +
    xlab("Month since complete vaccination") + 
    ylab("Protection (%)") + 
    theme(legend.title = element_text(size = 12),
          legend.text = element_text(size=12),
          axis.text.x = element_text(size=12),
          axis.text.y = element_text(size=12),
          axis.title.x = element_text(size=12),
          axis.title.y = element_text(size=12),
          legend.key.size = unit(1, 'cm'))

#pdf("Figure2.pdf", width = 12, height = 7)
p1
#dev.off()
