# Supplementary material for: Effectiveness and protection duration of Covid-19 vaccines and previous infection against any SARS-CoV-2 infection in young adults
Source: Nat Commun. 2022 Jul 8;13:3946. doi: 10.1038/s41467-022-31469-z (PMC9263799; doi:10.1038/s41467-022-31469-z)
Supplement: Supplementary file 4 — Source Data [file 41467_2022_31469_MOESM4_ESM.zip › FigureS3.csv]

Count	Month	Manufacturer
9	Jan	mRNA-1273
40	Feb	mRNA-1273
59	Mar	mRNA-1273
1507	Apr	mRNA-1273
1522	May	mRNA-1273
754	Jun	mRNA-1273
223	Jul	mRNA-1273
175	Aug	mRNA-1273
257	Sep	mRNA-1273
26	Oct	mRNA-1273
6	Nov	mRNA-1273
81	Jan	BNT162b2
176	Feb	BNT162b2
211	Mar	BNT162b2
1920	Apr	BNT162b2
2207	May	BNT162b2
1250	Jun	BNT162b2
482	Jul	BNT162b2
539	Aug	BNT162b2
381	Sep	BNT162b2
50	Oct	BNT162b2
9	Nov	BNT162b2
0	Jan	Ad26.COV2.S
0	Feb	Ad26.COV2.S
121	Mar	Ad26.COV2.S
228	Apr	Ad26.COV2.S
276	May	Ad26.COV2.S
111	Jun	Ad26.COV2.S
87	Jul	Ad26.COV2.S
100	Aug	Ad26.COV2.S
23	Sep	Ad26.COV2.S
2	Oct	Ad26.COV2.S
4	Nov	Ad26.COV2.S
