# Supplementary material for: Effectiveness and protection duration of Covid-19 vaccines and previous infection against any SARS-CoV-2 infection in young adults
Source: Nat Commun. 2022 Jul 8;13:3946. doi: 10.1038/s41467-022-31469-z (PMC9263799; doi:10.1038/s41467-022-31469-z)
Supplement: Supplementary file 4 — Source Data [file 41467_2022_31469_MOESM4_ESM.zip › FigureS3.R]

plot.data = read.csv("FigureS3.csv", header = T)

plot.data$Month = factor(plot.data$Month, 
                           levels = c("Jan", "Feb", "Mar", "Apr", "May", "Jun", "Jul", "Aug", "Sep", "Oct", "Nov"))
plot.data$Manufacturer = factor(plot.data$Manufacturer, levels = c("mRNA-1273", "BNT162b2", "Ad26.COV2.S"))

p1 = ggplot(plot.data, aes(Month, Count, fill = Manufacturer)) + 
    geom_bar(stat = "identity",position = "dodge") + 
    #scale_x_continuous(breaks = 1:7, labels=1:7) + 
    theme_bw() + 
    xlab("Month") +
    ylab("Count") + 
    ggtitle(" ")

#pdf("FigureS3.pdf", width = 12, height = 7)
p1
#dev.off()
